# Supplementary material for: CXCL5 activates CXCR2 in nociceptive sensory neurons to drive joint pain and inflammation in experimental gouty arthritis
Source: Nat Commun. 2024 Apr 16;15:3263. doi: 10.1038/s41467-024-47640-7 (PMC11021482; doi:10.1038/s41467-024-47640-7)
Supplement: Supplementary file 4 — Source Data [file 41467_2024_47640_MOESM4_ESM.xlsx]

## Sheet: Statistical Result
	Figure	Statistical method	Statistical Parameter
	Fig. 1B	Two-way ANOVA (repeated measures) followed by Bonferroni’s post hoc test	ANOVA result: Group factor F = 249.9, P < 0.0001;
			At 2 h time point: MSU group (n=7) vs. Veh group (n=7), P < 0.0001;
			At 8 h time point: MSU group vs. Veh group, P < 0.0001;
			At 24 h time point: MSU group vs. Veh group, P < 0.0001;
			At 48 h time point: MSU group vs. Veh group, P < 0.0001;
			At 72 h time point: MSU group vs. Veh group, P < 0.0001;
	Fig. 1C	Two-way ANOVA (repeated measures) followed by Bonferroni’s post hoc test	F = 4.055, P = 0.0015;
			At 8 h time point: MSU group (n=7) vs. Veh group (n=7), P < 0.0001;
			At 24 h time point: MSU group vs. Veh group, P < 0.0001;
			At 48 h time point: MSU group vs. Veh group, P = 0.0018;
			At 72 h time point: MSU group vs. Veh group, P = 0.0011;
	Fig. 1G	Student’s unpaired t test (Two-tailed)	MSU 24h group (n=9) vs. Contl group (n=8), t = 4.65, P = 0.0003
	Fig. 1H	One-way ANOVA followed by Bonferroni’s post hoc test	F = 12.56, P < 0.0001;
			MSU 8 h group (n=8) vs. Ctrl group (n=8) , P = 0.0002;
			MSU 24 h group (n=8) vs. Ctrl group (n=8) , P < 0.0001;
			MSU 48 h group (n=8) vs. Ctrl group (n=8) , P = 0.0441;
	Fig. 1I	Two-way ANOVA (repeated measures) followed by Bonferroni’s post hoc test	ANOVA result: Group as factor, F = 39.92, P < 0.0001;
			At 8 h time point: MSU+CXCL5 mAb group (n=7) vs. MSU+Iso IgG group (n=7) , P = 0.0039;
			At 24 h time point: MSU+CXCL5 mAb group (n=7) vs. MSU+Iso IgG group (n=7) , P = 0.0006;
			At 28 h time point: MSU+CXCL5 mAb group (n=7) vs. MSU+Iso IgG group (n=7) , P = 0.0455;
	Fig. 1J	Two-way ANOVA (repeated measures) followed by Bonferroni’s post hoc test	ANOVA result: Group as factor, F = 46.09, P < 0.0001;
			At 8 h time point: MSU+CXCL5 mAb group (n=7) vs. MSU+Iso IgG group (n=7) , P < 0.0001;
			At 8 h time point: MSU+CXCL2 mAb group (n=6) vs. MSU+Iso IgG group (n=7) , P = 0.0087;
			At 8 h time point: MSU+CXCL1 mAb group (n=6) vs. MSU+Iso IgG group (n=7) , P = 0.0016;
			At 24 h time point: MSU+CXCL5 mAb group (n=7) vs. MSU+Iso IgG group (n=7) , P < 0.0001;
			At 24 h time point: MSU+CXCL2 mAb group (n=6) vs. MSU+Iso IgG group (n=7) , P < 0.0001;
			At 24 h time point: MSU+CXCL1 mAb group (n=6) vs. MSU+Iso IgG group (n=7) , P < 0.0001;
	Fig. 3D	Linear regression analysis	n=64, Slope = -0.03556, F=21.12, R square = 0.254, P < 0.0001.
	Fig 3E	Nolinear regression with curve fit (four parameters)	1 nM Group (n=5), 10 nM Group (n=7), 50 nM Group (n=4), 100 nM Group (n=6), 300 nM Group (n=6), HillSlope = 1.75, EC50 = 24.35.
	Fig. 3F	One-way ANOVA followed by Bonferroni’s post hoc test	F = 15.53, P < 0.0001;
			rmCXCL1 group (n=6) vs. Veh group (n=6), P = 0.0447;
			rmCXCL5 group (n=6) vs. rmCXCL1 group (n=6), P = 0.0201.
	Fig. 3G （Left）	One-way ANOVA followed by Bonferroni’s post hoc test	F = 61.32, P < 0.0001;
			Control+CXCL5 group (n=5) vs. Veh+Veh group (n=6), P < 0.0001;
			Denatured+CXCL5 group (n=5) vs. Control+CXCL5 group (n=5), P < 0.0001;
			SB225+CXCL5 group (n=7) vs. Control+CXCL5 group (n=5), P < 0.0001;
			Cxcr2 ko+CXCL5 group (n=6) vs. Control+CXCL5 group (n=5), P < 0.0001;
	Fig. 3G （Right）	One-way ANOVA followed by Bonferroni’s post hoc test	F = 6.993, P = 0.0011;
			Control+CXCL1 group (n=6) vs. Veh+Veh group (n=4), P = 0.0169;
			Denatured+CXCL1 group (n=5) vs. Control+CXCL1 group (n=6), P = 0.0102;
			SB225+CXCL1 group (n=5) vs. Control+CXCL1 group (n=6), P = 0.0129;
			Cxcr2 ko+CXCL1 group (n=5) vs. Control+CXCL1 group (n=6), P = 0.0017;
	Fig. 3H (Left)	Student’s unpaired t test (Two-tailed)	Ca2+-free ES group (n=6) vs. Normal ES group (n=6), t = 4.413, P = 0.0013.
	Fig. 3H (Middle)	Student’s unpaired t test (Two-tailed)	Ca2+-free ES group (n=7) vs. Normal ES group (n=7), t = 10.97, P < 0.0001.
	Fig. 3H (Right)	Student’s unpaired t test (Two-tailed)	Ca2+-free ES group (n=6) vs. Normal ES group (n=7), t = 7.804, P< 0.0001.
	Fig. 3I (Left)	Student’s unpaired t test (Two-tailed)	RR group (n=6) vs. Veh group (n=7), t = 5.059, P = 0.0003.
	Fig. 3I (Middle)	Student’s unpaired t test (Two-tailed)	RR group (n=6) vs. Veh group (n=7), t = 17.04, P< 0.0001.
	Fig. 3I (Right)	Student’s unpaired t test (Two-tailed)	RR group (n=6) vs. Veh group (n=7), t = 20.88, P< 0.0001.
	Fig. 3J	One-way ANOVA followed by Bonferroni’s post hoc test	F = 9.516, P = 0.0028;
			AMG9810 group (n=5) vs. Veh group (n=6), P = 0.1516;
			HC030031 group (n=6) vs. Veh group (n=6), P = 0.0023;
	Fig. 3L	One-way ANOVA followed by Bonferroni’s post hoc test	F = 9.516, P = 0.0028;
			Trpv1 KO group (n=11) vs. WT group (n=4), P > 0.9999;
			Trpa1 KO group (n=11) vs. WT group (n=4), P = 0.0007;
	Fig. 4D	One-way ANOVA followed by Bonferroni’s post hoc test	F = 301.0, P < 0.0001;
			mCxcr2+mTrpa1 group (n=5) vs. Vector group (n=5), P < 0.0001;
	Fig. 4G (Left)	One-way ANOVA followed by Bonferroni’s post hoc test	F = 9.516, P = 0.0028;
			GRK2ct group (n=6) vs. Vector group (n=5), P < 0.0001;
			Gat group (n=6) vs. Vector group (n=5), P = 0.0001;
	Fig. 4G (Middle)	Student’s unpaired t test (Two-tailed)	GNB1&2 group (n=5) vs. Control group (n=5), t = 2.711, P = 0.0266;
	Fig. 4J	Student’s unpaired t test (Two-tailed)	CXCL5 group (n=3) vs. Veh group (n=3), t = 3.672, P = 0.0214;
	Fig. 4P (Left）	One-way ANOVA followed by Bonferroni’s post hoc test	F = 19.28, P < 0.0001;
			3mutations+CXCL5 group (n=8) vs. WT+CXCL5 group (n=7), P = 0.0009;
			5mutations+CXCL5 group (n=9) vs. WT+CXCL5 group (n=7), P < 0.0001;
	Fig. 4Q	Student’s unpaired t test (Two-tailed)	5mutations+CXCL5 group (n=3) vs. WT+CXCL5 group (n=3), t = 4.174, P = 0.014;
	Fig. 5B	Student’s paired t test (Two-tailed)	At 50 pA: +CXCL5 group (n=13) vs. Control group (n=13), t=2.393, P = 0.0339;
			At 100 pA: +CXCL5 group (n=13) vs. Control group (n=13), t=4.348, P = 0.0009;
			At 150 pA: +CXCL5 group (n=13) vs. Control group (n=13), t=4.382, P = 0.0009;
			At 200 pA: +CXCL5 group (n=13) vs. Control group (n=13), t=4.526, P = 0.0007;
			At 250 pA: +CXCL5 group (n=13) vs. Control group (n=13), t=4.719, P = 0.0005.
	Fig. 5F	Student’s paired t test (Two-tailed)	CXCL5 group (n=17) vs. Control group (n=17), t = 5.606, P < 0.0001.
	Fig. 5O	One-way ANOVA followed by Bonferroni’s post hoc test	F = 9.235, P < 0.0001;
			Control+CXCL5 group (n=10) vs. +Veh group (n=10), P = 0.0002;
			Cxcr2 ko+CXCL5 group (n=13) vs. Control+CXCL5 group (n=10), P < 0.0001;
			Trpa1 ko+CXCL5 group (n=12) vs. Control+CXCL5 group (n=10), P < 0.0001;
			HC03+CXCL5 group (n=13) vs. Control+CXCL5 group (n=10), P = 0.0005;
			SB225+CXCL5 group (n=12) vs. Control+CXCL5 group (n=10), P = 0.019.
	Fig. 6C	Student’s unpaired t test (Two-tailed)	SNS-Cre Cxcr2 fl/fl group (n=4) vs. Cxcr2 fl/fl group (n=4), t = 23.72, P < 0.0001.
	Fig. 6E (Left)	Student’s unpaired t test (Two-tailed)	SNS-Cre Cxcr2 fl/fl group (n=6) vs. Cxcr2 fl/fl group (n=7), t = 4.099, P = 0.0018;
	Fig. 6F	Two-way ANOVA (repeated measures) followed by Bonferroni’s post hoc test	ANOVA result: Group factor F = 14.35, P = 0.0026;
			At 1 h time point: SNS-Cre Cxcr2 fl/fl group (n=7) vs. Cxcr2 fl/fl group (n=7), P = 0.0282;
			At 3 h time point: SNS-Cre Cxcr2 fl/fl group (n=7) vs. Cxcr2 fl/fl group (n=7), P = 0.0003;
			At 6 h time point: SNS-Cre Cxcr2 fl/fl group (n=7) vs. Cxcr2 fl/fl group (n=7), P < 0.0001.
	Fig. 6G	Two-way ANOVA (repeated measures) followed by Bonferroni’s post hoc test	ANOVA result: Group factor F = 35.36, P < 0.0001;
			At 1 h time point: SNS-Cre Cxcr2 fl/fl group (n=7) vs. Cxcr2 fl/fl group (n=7), P = 0.0037;
			At 3 h time point: SNS-Cre Cxcr2 fl/fl group (n=7) vs. Cxcr2 fl/fl group (n=7), P < 0.0001;
			At 6 h time point: SNS-Cre Cxcr2 fl/fl group (n=7) vs. Cxcr2 fl/fl group (n=7), P = 0.0054.
	Fig. 6H	One-way ANOVA followed by Bonferroni’s post hoc test	F = 22.48, P < 0.0001;
			Cxcr2 fl/fl+Veh group (n=6) vs. Cxcr2 fl/fl+CXCL5 group (n=6), P < 0.0001;
			SNS-Cre Cxcr2 fl/fl+CXCL5 group (n=6) vs. Cxcr2 fl/fl+CXCL5 group (n=6), P = 0.0056.
	Fig. 6I	One-way ANOVA followed by Bonferroni’s post hoc test	F = 24.11 P < 0.0001;
			Cxcr2 fl/fl+Veh group (n=6) vs. Cxcr2 fl/fl+CXCL5 group (n=6), P < 0.0001;
			SNS-Cre Cxcr2 fl/fl+CXCL5 group (n=6) vs. Cxcr2 fl/fl+CXCL5 group (n=6), P = 0.0091.
	Fig. 6J	One-way ANOVA followed by Bonferroni’s post hoc test	F = 28.05, P < 0.0001;
			Cxcr2 fl/fl+Veh group (n=6) vs. Cxcr2 fl/fl+CXCL5 group (n=6), P < 0.0001;
			SNS-Cre Cxcr2 fl/fl+CXCL5 group (n=6) vs. Cxcr2 fl/fl+CXCL5 group (n=6), P = 0.001.
	Fig. 6K	One-way ANOVA followed by Bonferroni’s post hoc test	F = 15.41, P = 0.0002;
			Cxcr2 fl/fl+Veh group (n=6) vs. Cxcr2 fl/fl+CXCL5 group (n=6), P = 0.0002;
			SNS-Cre Cxcr2 fl/fl+CXCL5 group (n=6) vs. Cxcr2 fl/fl+CXCL5 group (n=6), P = 0.3186.
	Fig. 7B	One-way ANOVA followed by Bonferroni’s post hoc test	F = 36.4, P < 0.0001;
			Cxcr2 fl/fl+Veh group (n=9) vs. Cxcr2 fl/fl+CXCL5 group (n=8), P < 0.0001;
			SNS-Cre Cxcr2 fl/fl+CXCL5 group (n=6) vs. Cxcr2 fl/fl+CXCL5 group (n=8), P < 0.0001;
			Trpa1 Ko+CXCL5 group (n=8) vs. Cxcr2 fl/fl+CXCL5 group (n=8), P < 0.0001;
	Fig. 7C	One-way ANOVA followed by Bonferroni’s post hoc test	F = 16.83, P < 0.0001;
			Control group (n=6) vs. mCXCL5+Veh group (n=6), P < 0.0001;
			mCXCL5+BIBN group (n=6) vs. mCXCL5+Veh group group (n=6), P = 0.0007;
			mCXCL5+L733060 group (n=6) vs. mCXCL5+Veh group group (n=6), P < 0.0001;
	Fig. 7D	One-way ANOVA followed by Bonferroni’s post hoc test	F = 11.05, P = 0.0002;
			Cxcr2 fl/fl+Veh group (n=6) vs. Cxcr2 fl/fl+CXCL5 group (n=6), P = 0.0004;
			SNS-Cre Cxcr2 fl/fl+CXCL5 group (n=5) vs. Cxcr2 fl/fl+CXCL5 group (n=6), P = 0.0135.
	Fig. 7E	One-way ANOVA followed by Bonferroni’s post hoc test	F = 15.35, P < 0.0001;
			Cxcr2 fl/fl+Veh group (n=6) vs. Cxcr2 fl/fl+CXCL5 group (n=6), P < 0.0001;
			SNS-Cre Cxcr2 fl/fl+CXCL5 group (n=5) vs. Cxcr2 fl/fl+CXCL5 group (n=6), P = 0.0023.
	Fig. 7F	Two-way ANOVA (repeated measures) followed by Bonferroni’s post hoc test	ANOVA result: Interaction F = 5.223, P = 0.0026;
			3 h Cxcr2 fl/fl group (n=4) vs. 0 h Cxcr2 fl/fl group (n=4), P = 0.0003;
			6 h Cxcr2 fl/fl group (n=4) vs. 0 h Cxcr2 fl/fl group (n=4), P = 0.0027;
			3 h Cxcr2 fl/fl group (n=4) vs. 3 h SNS-Cre Cxcr2 fl/fl group (n=4), P = 0.0099;
			6 h Cxcr2 fl/fl group (n=4) vs. 6 h SNS-Cre Cxcr2 fl/fl group (n=4), P = 0.0303;
	Fig. 7H	One-way ANOVA followed by Bonferroni’s post hoc test	F = 32.98, P < 0.0001;
			Control group (n=5) vs. mCXCL5+Veh group (n=5), P < 0.0001;
			mCXCL5+BIBN group (n=5) vs. mCXCL5+Veh group group (n=5), P < 0.0001.;
			mCXCL5+L733060 group (n=5) vs. mCXCL5+Veh group group (n=5), P < 0.0001;
	Fig. 7I	One-way ANOVA followed by Bonferroni’s post hoc test	F = 34.12, P < 0.0001;
			Control group (n=5) vs. mCXCL5+Veh group (n=5), P < 0.0001;
			mCXCL5+BIBN group (n=5) vs. mCXCL5+Veh group group (n=5), P < 0.0001.;
			mCXCL5+L733060 group (n=5) vs. mCXCL5+Veh group group (n=5), P < 0.0001;
	Fig. 7K	One-way ANOVA followed by Bonferroni’s post hoc test	F = 47.7, P < 0.0001;
			Control group (n=6) vs. mCXCL5+Veh group (n=6), P < 0.0001;
			mCXCL5+SB225 group (n=6) vs. mCXCL5+Veh group (n=6), P < 0.0001;
			mCXCL5+HC030031 group (n=6) vs. mCXCL5+Veh group (n=6), P < 0.0001;
			Control group (n=6) vs. High KCl group (n=4), P < 0.0001;
	Fig. 7J	One-way ANOVA followed by Bonferroni’s post hoc test	F = 24.7, P < 0.0001;
			Control group (n=6) vs. mCXCL5+Veh group (n=6), P < 0.0001;
			mCXCL5+SB225 group (n=6) vs. mCXCL5+Veh group (n=6), P = 0.0002;
			mCXCL5+HC030031 group (n=6) vs. mCXCL5+Veh group (n=6), P = 0.0013;
			Control group (n=6) vs. High KCl group (n=4), P < 0.0001;
	Fig. 8A	One-way ANOVA followed by Bonferroni’s post hoc test	F = 16.8, P = 0.0001;
			MSU 8h group (n=6) vs. Veh group (n=6), P = 0.0001;
			MSU 24h group (n=6) vs. Veh group (n=6), P = 0.0481;
	Fig. 8C	Student’s unpaired t test (Two-tailed)	MSU group (n=11) vs. Control group (n=11), t = 9.326, P < 0.0001
	Fig. 8G	Student’s unpaired t test (Two-tailed)	MSU group (n=7) vs. Control group (n=7), t = 4.741, P = 0.0005
	Fig. 9A	Two-way ANOVA (repeated measures) followed by Bonferroni’s post hoc test	ANOVA result: Group factor F = 19.55, P = 0.001;
			At 2 h time point: SNS-Cre Cxcr2 fl/fl group (n=6) vs. Cxcr2 fl/fl group (n=7), P = 0.0071;
			At 8 h time point: SNS-Cre Cxcr2 fl/fl group (n=6) vs. Cxcr2 fl/fl group (n=7), P = 0.0149；
			At 24 h time point: SNS-Cre Cxcr2 fl/fl group (n=6) vs. Cxcr2 fl/fl group (n=7), P = 0.008.
	Fig. 9B	Two-way ANOVA (repeated measures) followed by Bonferroni’s post hoc test	ANOVA result: Group factor F = 62.54, P < 0.0001;
			At 2 h time point: SNS-Cre Cxcr2 fl/fl group (n=6) vs. Cxcr2 fl/fl group (n=7), P = 0.0048;
			At 8 h time point: SNS-Cre Cxcr2 fl/fl group (n=6) vs. Cxcr2 fl/fl group (n=7), P < 0.0001；
			At 24 h time point: SNS-Cre Cxcr2 fl/fl group (n=6) vs. Cxcr2 fl/fl group (n=7), P < 0.0001.
	Fig. 9C	One-way ANOVA followed by Bonferroni’s post hoc test	F = 13.77, P = 0.0002;
			Cxcr2 fl/fl+Veh group (n=8) vs. Cxcr2 fl/fl+MSU group (n=8), P = 0.0002;
			Sns Cre Cxcr2 fl/fl+MSU group (n=6) vs. Cxcr2 fl/fl+MSU group (n=8), P = 0.0062.
	Fig. 9E n= 7/group	One-way ANOVA followed by Bonferroni’s post hoc test	F = 25.79, P < 0.0001;
			Cxcr2 fl/fl+Veh group (n=7) vs. Cxcr2 fl/fl+MSU group (n=7), P< 0.0001;
			Sns Cre Cxcr2 fl/fl+MSU group (n=7) vs. Cxcr2 fl/fl+MSU group (n=7), P = 0.0188.
	Fig. 9G	One-way ANOVA followed by Bonferroni’s post hoc test	F = 21.03, P< 0.0001;
			Cxcr2 fl/fl+Veh group (n=7) vs. Cxcr2 fl/fl+MSU group (n=7), P < 0.0001;
			Sns Cre Cxcr2 fl/fl+MSU group (n=7) vs. Cxcr2 fl/fl+MSU group (n=7), P = 0.015.
	Fig. 9H	One-way ANOVA followed by Bonferroni’s post hoc test	F = 16.73, P < 0.0001;
			Cxcr2 fl/fl+Veh group (n=8) vs. Cxcr2 fl/fl+MSU group (n=8), P< 0.0001;
			Sns Cre Cxcr2 fl/fl+MSU group (n=6) vs. Cxcr2 fl/fl+MSU group (n=8), P = 0.0016.
	Fig. 9I	One-way ANOVA followed by Bonferroni’s post hoc test	F = 50.33, P< 0.0001;
			Cxcr2 fl/fl+Veh group (n=8) vs. Cxcr2 fl/fl+MSU group (n=8), P < 0.0001;
			Sns Cre Cxcr2 fl/fl+MSU group (n=6) vs. Cxcr2 fl/fl+MSU group (n=8), P < 0.0001.
	Fig. 9K	One-way ANOVA followed by Bonferroni’s post hoc test	F = 28.27, P < 0.0001;
			Control group (n=5) vs. MSU+Veh group (n=5), P < 0.0001;
			MSU+BIBN group (n=5) vs. MSU+Veh group group (n=5), P < 0.0001;
			MSU+L733060 group (n=5) vs. MSU+Veh group group (n=5), P < 0.0001;
	Fig. 9L	One-way ANOVA followed by Bonferroni’s post hoc test	F = 19.01, P < 0.0001;
			Control group (n=5) vs. MSU+Veh group (n=5), P < 0.0001;
			MSU+BIBN group (n=5) vs. MSU+Veh group (n=5), P = 0.0122;
			MSU+L733060 group (n=5) vs. MSU+Veh group (n=5), P = 0.0015;
	Fig. 9M (Il1b)	One-way ANOVA followed by Bonferroni’s post hoc test	F = 19.99, P = 0.0001;
			Cxcr2 fl/fl+Veh group (n=5) vs. Cxcr2 fl/fl+MSU group (n=5), P< 0.0001;
			Sns Cre Cxcr2 fl/fl+MSU group (n=6) vs. Cxcr2 fl/fl+MSU group (n=5), P = 0.0027.
	Fig. 9M (Tnfa)	One-way ANOVA followed by Bonferroni’s post hoc test	F = 13.57, P = 0.0007;
			Cxcr2 fl/fl+Veh group (n=5) vs. Cxcr2 fl/fl+MSU group (n=5), P= 0.0006;
			Sns Cre Cxcr2 fl/fl+MSU group (n=6) vs. Cxcr2 fl/fl+MSU group (n=5), P = 0.0164.
	Fig. 9M (Il6)	One-way ANOVA followed by Bonferroni’s post hoc test	F = 43.18, P < 0.0001;
			Cxcr2 fl/fl+Veh group (n=5) vs. Cxcr2 fl/fl+MSU group (n=5), P < 0.0001;
			Sns Cre Cxcr2 fl/fl+MSU group (n=6) vs. Cxcr2 fl/fl+MSU group (n=5), P = 0.0001.
	Fig. 9M (Cxcl1)	One-way ANOVA followed by Bonferroni’s post hoc test	F = 34.15, P < 0.0001;
			Cxcr2 fl/fl+Veh group (n=5) vs. Cxcr2 fl/fl+MSU group (n=5), P < 0.0001;
			Sns Cre Cxcr2 fl/fl+MSU group (n=6) vs. Cxcr2 fl/fl+MSU group (n=5), P = 0.0018.
	Fig. 9M (Cxcl2)	One-way ANOVA followed by Bonferroni’s post hoc test	F = 21.65, P < 0.0001;
			Cxcr2 fl/fl+Veh group (n=5) vs. Cxcr2 fl/fl+MSU group (n=5), P < 0.0001;
			Sns Cre Cxcr2 fl/fl+MSU group (n=6) vs. Cxcr2 fl/fl+MSU group (n=5), P = 0.0278.
	Fig. 9M (Ccl2)	One-way ANOVA followed by Bonferroni’s post hoc test	F = 30.12, P < 0.0001;
			Cxcr2 fl/fl+Veh group (n=5) vs. Cxcr2 fl/fl+MSU group (n=5), P < 0.0001;
			Sns Cre Cxcr2 fl/fl+MSU group (n=6) vs. Cxcr2 fl/fl+MSU group (n=5), P = 0.0014.
	Fig. 9M (Ccl3)	One-way ANOVA followed by Bonferroni’s post hoc test	F = 12.45, P = 0.001;
			Cxcr2 fl/fl+Veh group (n=5) vs. Cxcr2 fl/fl+MSU group (n=5), P = 0.001;
			Sns Cre Cxcr2 fl/fl+MSU group (n=6) vs. Cxcr2 fl/fl+MSU group (n=5), P = 0.0103.
	Fig. 9M (Ifn)	One-way ANOVA followed by Bonferroni’s post hoc test	F = 10.44, P = 0.002;
			Cxcr2 fl/fl+Veh group (n=5) vs. Cxcr2 fl/fl+MSU group (n=5), P = 0.0016;
			Sns Cre Cxcr2 fl/fl+MSU group (n=6) vs. Cxcr2 fl/fl+MSU group (n=5), P = 0.159.
	Fig. 9N (Stance)	One-way ANOVA followed by Bonferroni’s post hoc test	F = 6.902, P = 0.0075;
			Cxcr2 fl/fl+Veh group (n=7) vs. Cxcr2 fl/fl+MSU group (n=6), P = 0.0365;
			Sns Cre Cxcr2 fl/fl+MSU group (n=5) vs. Cxcr2 fl/fl+MSU group (n=6), P = 0.01.
	Fig. 9N (Stride length)	One-way ANOVA followed by Bonferroni’s post hoc test	F = 6.178, P = 0.0119;
			Cxcr2 fl/fl+Veh group (n=7) vs. Cxcr2 fl/fl+MSU group (n=5), P = 0.0447;
			Sns Cre Cxcr2 fl/fl+MSU group (n=5) vs. Cxcr2 fl/fl+MSU group (n=5), P = 0.0153.
	Fig. 9N (Paw area)	One-way ANOVA followed by Bonferroni’s post hoc test	F = 8.441, P = 0.0039;
			Cxcr2 fl/fl+Veh group (n=7) vs. Cxcr2 fl/fl+MSU group (n=5), P = 0.0038;
			Sns Cre Cxcr2 fl/fl+MSU group (n=5) vs. Cxcr2 fl/fl+MSU group (n=5), P = 0.0366.
	Fig. 10G	One-way ANOVA followed by Bonferroni’s post hoc test	F = 631.4, P < 0.0001;
			mCxcr2+mTrpa1 group (n=5) vs. Vector group (n=5), P < 0.0001;
	Fig. 10H	Student’s unpaired t test (Two-tailed)	Gouty arthritis group (n=37) vs. Healthy control group (n=31), t = 4.461, P < 0.0001.
	Fig. 10I	Student’s unpaired t test (Two-tailed)	Gouty arthritis group (n=37) vs. Healthy control group (n=31), t = 8.059, P < 0.0001.
	Fig. 10J	Linear regression analysis	n=37, Slope = 2.222, F=14.85, R square = 0.2979, P = 0.0005.
	Fig. 10K	Linear regression analysis	n=37, Slope = 2.706, F=24.76, R square = 0.4143, P < 0.0001.
	Suppl Fig. 3B	One-way ANOVA followed by Bonferroni’s post hoc test	F = 136.1, P < 0.0001;
			Control group (n=4) vs. MSU+Veh group (n=4), P < 0.0001;
			MSU+CXCL5 mAb group (n=4) vs. MSU+Veh group (n=4), P < 0.0001.
	Suppl Fig. 3C	One-way ANOVA followed by Bonferroni’s post hoc test	F = 21.8, P = 0.0001;
			Control group (n=5) vs. MSU+Veh group (n=5), P < 0.0001;
			MSU+CXCL5 mAb group (n=5) vs. MSU+Veh group (n=5), P = 0.0039.
	Suppl Fig. 3E	One-way ANOVA followed by Bonferroni’s post hoc test	F = 37.76, P < 0.0001;
			Control group (n=4) vs. MSU+Veh group (n=4), P < 0.0001;
			MSU+CXCL5 mAb group (n=4) vs. MSU+Veh group (n=4), P = 0.0003.
	Suppl Fig. 4A	Two-way ANOVA (repeated measures) followed by Bonferroni’s post hoc test	ANOVA result: Group factor F = 19.79, P < 0.0001;
			At 0.5 h time point: CXCL5 (300 ng/site) group (n=7) vs. Veh group (n=7), P = 0.0019;
			At 3 h time point: CXCL5 (30 ng/site) group (n=7) vs. Veh group (n=7), P = 0.0002;
			At 3 h time point: CXCL5 (300 ng/site) group (n=7) vs. Veh group (n=7), P < 0.0001;
			At 6 h time point: CXCL5 (3 ng/site) group (n=6) vs. Veh group (n=7), P = 0.0178;
			At 6 h time point: CXCL5 (30 ng/site) group (n=7) vs. Veh group (n=7), P < 0.0001;
			At 6 h time point: CXCL5 (300 ng/site) group (n=7) vs. Veh group (n=7), P < 0.0001;
			At 9 h time point: CXCL5 (30 ng/site) group (n=7) vs. Veh group (n=7), P = 0.0002;
			At 9 h time point: CXCL5 (300 ng/site) group (n=7) vs. Veh group (n=7), P < 0.0001.
	Suppl Fig. 4B	Two-way ANOVA (repeated measures) followed by Bonferroni’s post hoc test	ANOVA result: Group factor F = 70.57, P < 0.0001;
			At 3 h time point: CXCL5 (30 ng/site) group (n=7) vs. Veh group (n=6), P < 0.0001;
			At 3 h time point: CXCL5 (300 ng/site) group (n=6) vs. Veh group (n=6), P < 0.0001;
			At 6 h time point: CXCL5 (30 ng/site) group (n=7) vs. Veh group (n=6), P < 0.0001;
			At 6 h time point: CXCL5 (300 ng/site) group (n=6) vs. Veh group (n=6), P < 0.0001.
	Suppl Fig. 4C n= 8/group A, B and D, n= 7/group C	Two-way ANOVA (repeated measures) followed by Bonferroni’s post hoc test	ANOVA result: Group factor F = 16.96, P < 0.0001;
			At 0.5 h: Veh group (n=8) vs. rmCXCL5+Veh group (n=8), P = 0.0381;
			At 0.5 h: rmCXCL5+SB225 (5 mg/kg) group (n=7) vs. rmCXCL5+Veh group (n=8), P = 0.0332;
			At 0.5 h: rmCXCL5+SB225 (10 mg/kg) group (n=8) vs. rmCXCL5+Veh group (n=8), P = 0.0332;
			At 3 h: Veh group (n=8) vs. rmCXCL5+Veh group (n=8), P < 0.0001;
			At 3 h: rmCXCL5+SB225 (5 mg/kg) group (n=7) vs. rmCXCL5+Veh group (n=8), P = 0.0189;
			At 3 h: rmCXCL5+SB225 (10 mg/kg) group (n=8) vs. rmCXCL5+Veh group (n=8), P < 0.0001;
			At 6 h: Veh group (n=8) vs. rmCXCL5+Veh group (n=8), P < 0.0001;
			At 6 h: rmCXCL5+SB225 (5 mg/kg) group (n=7) vs. rmCXCL5+Veh group (n=8), P = 0.0236;
			At 6 h: rmCXCL5+SB225 (10 mg/kg) group (n=8) vs. rmCXCL5+Veh group (n=8), P = 0.0006;
			At 9 h: Veh group (n=8) vs. rmCXCL5+Veh group (n=8), P < 0.0001;
			At 9 h: rmCXCL5+SB225 (5 mg/kg) group (n=7) vs. rmCXCL5+Veh group (n=8), P = 0.0056;
			At 9 h: rmCXCL5+SB225 (10 mg/kg) group (n=8) vs. rmCXCL5+Veh group (n=8), P = 0.0002.
	Suppl Fig. 4D	Two-way ANOVA (repeated measures) followed by Bonferroni’s post hoc test	ANOVA result: Group factor F = 31.22, P = 0.0002;
			At 1 h time point: CXCR2 ko+rmCXCL5 group (n=6) vs. WT+rmCXCL5 group (n=6), P = 0.0002;
			At 3 h time point: CXCR2 ko+rmCXCL5 group (n=6) vs. WT+rmCXCL5 group (n=6), P = 0.0265;
			At 6 h time point: CXCR2 ko+rmCXCL5 group (n=6) vs. WT+rmCXCL5 group (n=6), P < 0.0001.
	Suppl Fig. 4E	Two-way ANOVA (repeated measures) followed by Bonferroni’s post hoc test	ANOVA result: Group factor F = 58.54, P < 0.0001;
			At 1 h time point: CXCR2 ko+rmCXCL5 group (n=6) vs. WT+rmCXCL5 group (n=6), P = 0.0116;
			At 3 h time point: CXCR2 ko+rmCXCL5 group (n=6) vs. WT+rmCXCL5 group (n=6), P < 0.0001;
			At 9 h time point: CXCR2 ko+rmCXCL5 group (n=6) vs. WT+rmCXCL5 group (n=6), P < 0.0001.
	Suppl Fig. 5B	Student’s unpaired t test (Two-tailed)	Sns Cre Cxcr2 fl/fl group (n=3) vs. Cxcr2 fl/fl group (n=3), t = 0.8864, P = 0.4255.
	Suppl Fig. 5D	Student’s unpaired t test (Two-tailed)	Sns Cre Cxcr2 fl/fl group (n=3) vs. Cxcr2 fl/fl group (n=3), t = 0.9908, P = 0.3779.
	Suppl Fig. 6B (TRPV1)	Student’s unpaired t test (Two-tailed)	Sns Cre Cxcr2 fl/fl group (n=4) vs. Cxcr2 fl/fl group (n=4), t = 0.6061, P = 0.5667.
	Suppl Fig. 6B (IB4)	Student’s unpaired t test (Two-tailed)	Sns Cre Cxcr2 fl/fl group (n=4) vs. Cxcr2 fl/fl group (n=4), t = 0.149, P = 0.8864.
	Suppl Fig. 6B (CGRP)	Student’s unpaired t test (Two-tailed)	Sns Cre Cxcr2 fl/fl group (n=4) vs. Cxcr2 fl/fl group (n=4), t = 0.4247, P = 0.6858.
	Suppl Fig. 6B (NF200)	Student’s unpaired t test (Two-tailed)	Sns Cre Cxcr2 fl/fl group (n=4) vs. Cxcr2 fl/fl group (n=4), t = 0.5302, P = 0.615.
	Suppl Fig. 6D	Student’s unpaired t test (Two-tailed)	Sns Cre Cxcr2 fl/fl group (n=6) vs. Cxcr2 fl/fl group (n=6),t = 0.06923, P = 0.9462.
	Suppl Fig. 6F	Student’s unpaired t test (Two-tailed)	Sns Cre Cxcr2 fl/fl group (n=6) vs. Cxcr2 fl/fl group (n=7), t = 0.578, P = 0.5749.
	Suppl Fig. 6G	Student’s unpaired t test (Two-tailed)	Sns Cre Cxcr2 fl/fl group (n=6) vs. Cxcr2 fl/fl group (n=7), t = 0.2199, P = 0.83.
	Suppl Fig. 6H	Student’s unpaired t test (Two-tailed)	Sns Cre Cxcr2 fl/fl group (n=6) vs. Cxcr2 fl/fl group (n=7), t = 0.8212, P = 0.429.
	Suppl Fig. 6I	Two-way ANOVA (repeated measures) followed by Bonferroni’s post hoc test	ANOVA result: Group factor F = 1.143, P = 0.3102;
			At 5 w: Cxcr2 fl/fl group (n=6) vs. SNS-Cre Cxcr2 fl/fl group (n=6), P > 0.9999;
			At 6 w: Cxcr2 fl/fl group (n=6) vs. SNS-Cre Cxcr2 fl/fl group (n=6), P > 0.9999;
			At 7 w: Cxcr2 fl/fl group (n=6) vs. SNS-Cre Cxcr2 fl/fl group (n=6), P > 0.9999;
			At 8 w: Cxcr2 fl/fl group (n=6) vs. SNS-Cre Cxcr2 fl/fl group (n=6), P > 0.9999;
	Suppl Fig. 6J	Student’s unpaired t test (Two-tailed)	Sns Cre Cxcr2 fl/fl group (n=7) vs. Cxcr2 fl/fl group (n=7), t = 0.33, P = 0.7471.
	Suppl Fig. 6K	Two-way ANOVA (repeated measures) followed by Bonferroni’s post hoc test	ANOVA result: Group factor F = 0.7584, P = 0.4009;
			At 49 ℃: Cxcr2 fl/fl group (n=7) vs. SNS-Cre Cxcr2 fl/fl group (n=7), P > 0.9999;
			At 52 ℃: Cxcr2 fl/fl group (n=7) vs. SNS-Cre Cxcr2 fl/fl group (n=7), P > 0.9999;
			At 55 ℃: Cxcr2 fl/fl group (n=7) vs. SNS-Cre Cxcr2 fl/fl group (n=7), P > 0.9999.
	Suppl Fig. 6L	Student’s unpaired t test (Two-tailed)	Sns Cre Cxcr2 fl/fl group (n=4) vs. Cxcr2 fl/fl group (n=5), t = 0.095, P = 0.927.
	Suppl Fig. 7A	Two-way ANOVA (repeated measures) followed by Bonferroni’s post hoc test	ANOVA result: Group factor F = 35.51, P< 0.0001;
			At 0.5 h: Trpa1 ko+CXCL5 group (n=8) vs. WT+CXCL5 group (n=10), P = 0.0009;
			At 0.5 h: Trpv1 ko+CXCL5 group (n=9) vs. WT+CXCL5 group (n=10), P > 0.9999;
			At 3 h: Trpa1 ko+CXCL5 group (n=8) vs. WT+CXCL5 group (n=10), P < 0.0001;
			At 3 h: Trpv1 ko+CXCL5 group (n=9) vs. WT+CXCL5 group (n=10), P = 0.5383;
			At 6 h: Trpa1 ko+CXCL5 group (n=8) vs. WT+CXCL5 group (n=10), P = 0.0005;
			At 6 h: Trpv1 ko+CXCL5 group (n=9) vs. WT+CXCL5 group (n=10), P > 0.9999;
			At 9 h: Trpa1 ko+CXCL5 group (n=8) vs. WT+CXCL5 group (n=10), P = 0.0165;
			At 9 h: Trpv1 ko+CXCL5 group (n=9) vs. WT+CXCL5 group (n=10), P > 0.9999.
	Suppl Fig. 7B	Two-way ANOVA (repeated measures) followed by Bonferroni’s post hoc test	ANOVA result: Group factor F = 24.4, P< 0.0001;
			At 3 h: Trpa1 ko+CXCL5 group (n=8) vs. WT+CXCL5 group (n=10), P < 0.0001;
			At 3 h: Trpv1 ko+CXCL5 group (n=9) vs. WT+CXCL5 group (n=10), P > 0.9999;
			At 6 h: Trpa1 ko+CXCL5 group (n=8) vs. WT+CXCL5 group (n=10), P < 0.0001;
			At 6 h: Trpv1 ko+CXCL5 group (n=9) vs. WT+CXCL5 group (n=10), P = 0.22.
	Suppl Fig. 7D	One-way ANOVA followed by Bonferroni’s post hoc test	F = 4.088, P = 0.0443;
			Cxcr2 fl/fl+Veh group (n=5) vs. Cxcr2 fl/fl+CXCL5 group (n=5), P < 0.0001;
			Sns-Cre Cxcr2 fl/fl+CXCL5 group (n=5) vs. Cxcr2 fl/fl+CXCL5 group (n=5), P < 0.0001;
	Suppl Fig. 7F	One-way ANOVA followed by Bonferroni’s post hoc test	F = 73.73, P < 0.0001;
			WT+Veh group (n=6) vs. WT+CXCL5 group (n=6), P < 0.0001;
			Trpa1 ko+CXCL5 group (n=6) vs. WT+CXCL5 group (n=6), P < 0.0001;
	Suppl Fig. 7G	Student’s paired t test (Two-tailed)	Cxcr2 fl/fl Before group (n=4) vs. Cxcr2 fl/fl After group (n=4), t = 1.536, P = 0.222.
			Sns Cre Cxcr2 fl/fl Before group (n=4) vs.Sns Cre Cxcr2 fl/fl After group (n=4), t = 1.408, P = 0.253.
		Student’s unpaired t test (Two-tailed)	Sns Cre Cxcr2 fl/fl After group (n=4) vs. Cxcr2 fl/fl After group (n=4), t = 0.561, P = 0.5951.
	Suppl Fig. 8A	Two-way ANOVA (repeated measures) followed by Bonferroni’s post hoc test	ANOVA result: Group factor F =60.8, P< 0.0001;
			At 2 h: Cxcr2 ko+MSU group (n=6) vs. WT+MSU group (n=7), P = 0.0042;
			At 8 h: Cxcr2 ko+MSU group (n=6) vs. WT+MSU group (n=7), P = 0.0011;
			At 24 h: Cxcr2 ko+MSU group (n=6) vs. WT+MSU group (n=7), P = 0.0005.
	Suppl Fig. 8B	Two-way ANOVA (repeated measures) followed by Bonferroni’s post hoc test	ANOVA result: Group factor F =166.4, P< 0.0001;
			At 2 h: Cxcr2 ko+MSU group (n=6) vs. WT+MSU grou (n=7)p, P < 0.0001;
			At 8 h: Cxcr2 ko+MSU group (n=6) vs. WT+MSU group (n=7), P < 0.0001;
			At 24 h: Cxcr2 ko+MSU group (n=6) vs. WT+MSU group (n=7), P < 0.0001.
	Suppl Fig. 9B	One-way ANOVA followed by Bonferroni’s post hoc test	F = 28.38, P < 0.0001;
			Cxcr2 fl/fl+Veh group (n=6) vs. Cxcr2 fl/fl+MSU group (n=6), P < 0.0001;
			Sns-Cre Cxcr2 fl/fl+MSU group (n=6) vs. Cxcr2 fl/fl+MSU group (n=6), P = 0.002.
	Suppl Fig. 10B	One-way ANOVA followed by Bonferroni’s post hoc test	F = 45.74, P < 0.0001;
			Control group (n=4) vs. MSU+Veh group (n=4), P < 0.0001;
			MSU+BIBN group (n=4) vs. MSU+Veh group group (n=4), P < 0.0001;
			MSU+L733060 group (n=4) vs. MSU+Veh group group (n=4), P < 0.0001.
	Suppl Table 2	Student’s paired t test (Two-tailed)	RMP (mV): +CXCL5 group (n=17) vs. Control group (n=17), t=6.697, P < 0.0001;
			AP frequency (Hz): +CXCL5 group (n=17) vs. Control group (n=17), t=5.606, P < 0.0001;
			Overshoot (mV): +CXCL5 group (n=17) vs. Control group (n=17), t=3.369, P = 0.0042.
	Suppl Table 3	Student’s unpaired t test (Two-tailed)	Age: Gouty arthritis group (n=37) vs. Healthy control group (n=31), t=0.8028, P=0.425;
			Uric concentration: Gouty arthritis group (n=37) vs. Healthy control group (n=31), t=12.65, P < 0.0001.

## Sheet: Fig.1
B	Control (n=7)							MSU (n=7)
% increase of diameter	0h	2h	8h	24h	48h	72h	96h	0h	2h	8h	24h	48h	72h	96h
n = 7	9.75585	33.632	-0.72639	2.90557	-6.53753	11.2341	16.2111	-25.0699	64.7651	126.846	160.067	149.329	75.215	50.121
	1.13837	14.8541	8.75332	2.65252	11.4058	13.1151	12.5215	-8.0314	82.6087	114.783	144.348	98.2609	88.2155	38.125
	-13.2852	12.158	19.7568	-3.03951	20.0608	-4.21512	3.51356	3.69294	61.2403	105.943	113.437	105.426	85.125	35.122
	-2.9581	5.24862	32.0442	24.3094	6.07735	12.1235	-5.21552	0.078195	78.5523	102.949	109.115	128.418	50.151	20.1516
	-1.5554	13.2452	22.3433	22.0708	1.08992	14.1512	16.2152	11.2599	73.8095	106.429	120	73.0952	50.2415	22.214
	14.5164	29.1284	16.0551	-5.04587	-6.42202	-8.12415	12.2151	2.17629	75.3281	95.2756	103.937	110.236	62.1124	32.115
	-12.245	11.1252	5.23254	-8.88377	2.2124	4.235	8.21278	5.21	21.15	78.21	115.87	88.287	66.66	11.21
C	Control (n=7)							MSU (n=7)
50% Paw withdrawal threshold (g)	0h	2h	8h	24h	48h	72h	96h	0h	2h	8h	24h	48h	72h	96h
n = 7	0.942328	0.530274	0.632355	0.530274	0.530274	0.942328	0.990962	0.786587	0.444671	0.216521	0.0350464	0.164028	0.444671	0.371502
	0.59105	0.942328	1.1624	0.942328	0.942328	0.530274	1.10571	0.530274	0.461049	0.247751	0.164028	0.0662203	0.461049	0.990962
	1.1624	0.530274	1.34294	0.843203	0.530274	0.530274	0.699974	0.843203	0.194257	0.371502	0.0552357	0.530274	0.194257	0.371502
	0.372358	0.449984	0.530274	0.801211	0.449984	1.14792	0.59105	0.843203	0.216521	0.530274	0.0662203	0.258203	0.216521	0.669861
	0.942328	0.461049	0.530274	0.530274	0.420741	0.786587	0.669861	0.942328	0.632355	0.0269625	0.10145	0.309057	0.632355	0.371502
	0.90261	0.530274	0.801211	0.530274	0.786587	0.786587	0.843203	1.1624	0.216521	0.02249	0.247751	0.164028	0.216521	0.669861
	0.942328	0.942328	0.758646	0.942328	0.942328	0.843203	0.699974	0.801211	0.358305	0.0862577	0.216521	0.164028	0.358305	0.699974
G	Contl (n=8)	MSU 24h (n=9)
Relative expression (Cxcl5 mRNA/β-actin)	1.0066	2.26496
n = 8 or 9	0.736872	3.70503
	0.654963	5.81382
	1.60157	10.0525
	1.0066	8.05277
	0.736872	10.9244
	0.654963	6.54088
	1.60157	4.05439
		3.38577
H	Contl (n=8)	MSU 8h (n=8)	MSU 24h (n=8)	MSU 48h (n=8)
CXCL5 Elisa concentration (pg/mg protein)	67.8196	226.056	338.042	121.147
n = 8	46.7531	270.766	223.776	168.819
	65.3528	318.683	259.265	239.539
	60.0591	107.53	339.878	226.44
	65.914	85.1626	64.5795	127.112
	54.423	303.147	265.075	126.507
	59.1701	279.881	285.708	78.2778
	49.1803	208.019	211.015	166.16
I	MSU+Iso IgG (n=7)					MSU+CXCL5mAb (n=7)					MSU+CXCL2 mAb (n=6)					MSU+CXCL1 mAb (n=6)
50% Paw withdrawal threshold (g)	BL	8h	24h	28h	32h	BL	8h	24h	28h	32h	BL	8h	24h	28h	32h	BL	8h	24h	28h	32h
n =6- 7	0.669861	0.216521	0.136166	0.164028	0.194257	0.530274	0.444671	0.530274	0.444671	0.162206	0.530274	0.216521	0.216521	0.444671	0.530274	0.992243	0.31153	0.444671	0.318454	0.371502
	0.990962	0.194257	0.164028	0.216521	0.194257	0.942328	0.786587	0.444671	0.258203	0.542253	0.786587	0.530274	0.31153	0.216521	0.162206	1.11362	0.530274	0.216521	0.699974	0.162206
	0.843203	0.136166	0.216521	0.136166	0.136166	0.669861	0.530274	0.542253	0.444671	0.258203	0.786587	0.530274	0.258203	0.309057	0.371502	0.444671	0.181568	0.699974	0.216521	0.216521
	0.942328	0.309057	0.0411096	0.0350464	0.0291503	0.59105	0.258203	0.64082	0.530274	0.942328	1.11362	0.216521	0.136166	0.216521	0.162206	0.530274	0.371502	0.136166	0.216521	0.444671
	0.496515	0.053549	0.0350464	0.0729901	0.136166	1.03428	0.942328	0.59105	0.216521	0.162206	1.11362	0.216521	0.444671	0.181568	0.216521	1.1624	0.669861	0.0862577	0.318454	0.444671
	0.843203	0.258203	0.0662203	0.136166	0.0662203	0.942328	0.669861	0.181568	0.444671	0.309057	0.843203	0.309057	0.216521	0.521138	0.521138	0.90261	0.699974	0.164028	0.371502	0.136166
	0.669861	0.309057	0.194257	0.258203	0.530274	0.942328	0.258203	0.699974	0.521138	0.216521
J	MSU+Iso IgG (n=7)						MSU+CXCL5 Ab (n=7)						MSU+CXCL2 Ab (n=6)						MSU+CXCL1 Ab (n=6)
% increase of diameter	BL	2h	8h	24h	28h	32h	BL	2h	8h	24h	28h	32h	BL	2h	8h	24h	28h	32h	BL	2h	8h	24h	28h	32h
n =6- 7	3.66848	47.4006	77.37	77.37	88.0734	84.7095	23.3243	0.514139	18.7661	2.57069	1.54242	1.28535	6.12103	6.60131	31.0458	61.7647	31.7164	62.7612	15.082	23.0769	30.2849	66.8091	74.0816	67.9592
	-13.1341	60.9489	100	118.978	104.015	120.438	-11.2319	33.2143	47.5	41.7857	53.2143	82.5	7.50824	16.7742	65.8064	61.9355	44.5552	48.1851	-0.65574	16.1056	42.2442	75.6436	40.301	33.8127
	-0.4529	41.4013	71.656	106.051	114.331	67.5159	-1.40399	23.1511	39.5498	18.0064	16.3987	57.2347	-9.1382	20.5343	25.5725	47.5573	78.9809	36.3694	7.54098	28.3537	44.6341	38.5366	66.7314	42.1036
	2.71739	31.1728	46.6049	76.5432	69.7531	64.8148	-3.30616	23.6066	13.4426	34.4262	24.2623	54.0984	-1.16178	36.3158	34.0351	75.4386	64.4565	22.9348	-8.85246	14.187	34.5324	35.9712	60.2041	62.7891
	1.13225	35.1097	70.5329	116.301	64.2633	64.2633	4.93659	36.5559	56.4955	23.2628	19.6375	29.003	0.22542	30.8163	45.102	36.5306	68.7903	44.129	-5.57377	21.5278	28.75	38.5417	33.75	17.893
	7.78986	18.2353	47.0588	95.5882	97.9412	99.1176	8.74094	-0.29155	16.6181	18.0758	15.4519	18.9504	7.63923	25.3205	68.2051	50.8974	48.374	51.5447	-9.83607	8.18182	61.6364	59.8182	30.2239	44.484
	-1.72101	70.9677	116.452	119.032	113.871	91.6129	-13.7681	51.8382	38.9706	28.3088	37.5	66.9118

## Sheet: Fig .2
		Fig. 2A
			F	CGRP (n=4)	IB4 (n=4)	NF200 (n=4)
			% of CXCR2+ Joint sensory neurons	50	32.125	29.31
			n = 4	56.33	26.56	32.75
				48.75	25	25.55
				51.25	36.66	22.66

## Sheet: Fig. 3
	D (n=64)	Cell Size (X 100 μm square)	13.7035	17.8514	23.7493	25.3069	19.0415	15.5412	28.6497	18.8664	5.33791	5.33791	19.444	14.5611	26.0945	22.3492	16.4513	23.8543	26.0595	19.9865	13.091	24.3269	12.1809	14.5611	13.7911	12.1634	24.9394	12.1634	9.81825	15.5237	18.2189	22.6992	12.1634	9.81825	11.2884	18.2189	30.9949	13.8436	21.2991	30.7498	16.0312	20.3191	27.3196	16.3287	18.2189	31.0649	13.8436	13.8436	19.409
		Δ increase in R340/380	1.26	0.67	0.3	0.54	0.83	0.63	0.57	0.61	0.73	0.7	0.59	0.84	0.36	0.63	0.87	0.5	0.4	0.46	0.61	0.29	0.74	0.9	0.6	1.41	0.52	1.08	2.56	1.34	0.82	0.74	0.89	1.98	1.83	0.84	0.67	1.46	0.56	0.33	0.67	0.4	1.06	0.93	0.23	0.88	1.49	1.14	1.18
	E	1 nM (n=5)	10 nM (n=7)	50 nM (n=4)	100 nM (n=6)	300 nM (n=6)
	% of responding neurons	1.6393	18.6667	23.3945	17.6471	15.123
	n = 4-7	2.5	14.8387	17.5141	39.0374	27.3654
		1.6393	4.3478	18.0851	27.8788	31.2547
		1.6129	3.1447	32.995	19.4332	23.698
		1.21524	0.6369		52.1739	28.6321
			1.58824		16.9492	48.756
			4.4199
	F	Veh (n=6)	CXCL1 (n=6)	CXCL2 (n=5)	CXCL5 (n=6)
	% of responding neurons	1.92308	11.811	4.01869	31.1111
	n = 5-6	0	8.78378	10.2041	34.8276
		2.63	10.9286	5.7377	26.4
		3.124	12.7451	1.85185	15
		0	11.1111	4.2731	10.03
		2.451	23.78		39.0374
	G	Veh+Veh (n=6)	Control+CXCL5 (n=5)	Denatured+CXCL5 (n=5)	SB225+CXCL5 (n=7)	Cxcr2 ko+CXCL5 (n=6)	Veh+Veh (n=4)	Control+CXCL1 (n=6)	Denatured+CXCL1 (n=5)	SB225+ CXCL1 (n=5)	Cxcr2 ko+ CXCL1 (n=5)
	% of responding neurons	0	36.538	1.471	1.351	1.2	0	12.982	3.21	2.53	3.2
	n = 4-7	11.765	26.4	1.266	0	0.62	3.25	9.7581	1.254	3.66845	6.512
		3.704	30.189	0.952	2.632	1.25	8.2136	19.2845	1.3	8.542	4.151
		1.25	37.5	0.9756	4.762	0.24	10.325	13.6974	8.8825	9.23	3.642
		1.92	20.769		0	0.365		12.1212	12.834	4.725	0.769
		3.15			2.041	2.13		19.7852
					4.255
	H	Normal ES			Ca2+-free ES
	% of responding neurons	mCXCL5 (n=6)	Cap (n=7)	AITC (n=7)	mCXCL5 (n=6)	Cap (n=7)	AITC (n=6)
	n = 6-7	23.21	65.306	72.7288	0.656371	11.0662	8.81903
		28.19	61.3785	45.958	2.54814	0.131873	0.313052
		11.68	41.8421	47.4369	5.74592	0.851207	3.14807
		25.62	55.4375	28.2912	4.49659	6.00271	4.39608
		53.65	39.0299	47.8556	4.26911	0.263466	0.280399
		26.84	67.4189	38.6225	0.200393	0.228357	0.494648
			65.3918	51.1226		9.80335
	I	Veh			RR
	% of responding neurons	mCXCL5 (n=7)	Cap (n=7)	AITC (n=7)	mCXCL5 (n=7)	Cap (n=7)	AITC (n=7)
	n = 7	21.6129	61.0043	44.9171	3.34793	1.57806	2.82488
		24.3922	59.0049	50.5126	2.09468	7.26177	3.38621
		15.861	51.0212	43.4244	2.81396	8.62106	4.83541
		18.6275	57.408	51.4067	5.64343	16.624	6.79125
		22.7851	65.3487	46.8471	1.41875	13.8756	6.25297
		11.0463	68.513	47.4628	4.25658	8.59407	1.15276
		41.3676	54.0478	58.7417	5.91076	8.86525	7.41071
	J	Veh (n=5)	AMG9810 (n=5)	HC030031 (n=6)
	% of responding neurons	27.94	6.67	5.09
	n = 5 or 6	30.19	30.3	2.56
		37.5	12	0
		33.33	11.54	16.13
		17.46	27.45	16
				0
	L	WT （n=4)	Trpv1 KO （n=11)	Trpa1 KO （n=11)
	% of responding neurons	17.65	22.68	0
	n = 4-11	39.04	17.81	7.61
		27.88	25.45	0.98
		19.43	20	16.83
			20.83	0
			29.3	0.96
			1.495	5.33
			20.5	0
			19.16	3.65
			45.28	0.96
			18.3
[truncated: 17 more columns]

## Sheet: Fig. 4
	D	Vector （n=5)	mCxcr1 （n=5)	mCxcr2 （n=5)	mTrpa1 （n=5)	mCxcr1+mTrpa1 （n=5)	mCxcr2+mTrpa1 （n=5)
	% of ionomycin respondse	0	0	0	0	0	50.59
	n = 5	0	0	0	0	0	44.15
		0	0	0	0	0	39.57
		0	0	0	0	0	54.55
		0	0	0	0	0	52.42
	G	Vector （n=5)	GRK2ct （n=6)	Gat （n=6)	Control （n=5)	GNB1&2 （n=5)	Vehicle （n=5)	U733 （n=7)	Wortmannin （n=7)	U0126 （n=7)	H89 （n=7)
	% of ionomycin respondse	77.0508	5.04386	19.6721	70.0549	27.1277	50.3937	40.6417	36.2637	51.0549	63.9344
	n = 5-7	52.3543	25.4902	9.14454	66.6667	45.1282	46.2094	55.6604	43.4447	33.4884	40.4826
		55.5819	2.85036	18.0556	33.7047	29.7521	78.6834	53.125	54.1033	50.2618	50.7874
		42.6199	7.08661	15.9794	38.5417	18.5315	46.875	39.779	36.0947	40.9396	42.1769
		34.6749	6.6879	14.6853	60	31.9588	65.873	46.6019	41.9811	40.2622	61.1111
			10.8761	18.6047				49.5327	32.9787	40.7895	54.7739
								47.6744	30.719	34.7339	48.4043
	J	Veh (n=3)	CXCL5 (n=3)
	Interaction level (Co-IP/lysate)	0.88	2.41
	n = 3	0.73	2.12
		1.39	1.68
	H	Vector （n=5)	GRK2ct （n=6)	Gat （n=6)	Control （n=5)	GNB1&2 （n=5)	Vehicle （n=5)	U733 （n=7)	Wortmannin （n=7)	U0126 （n=7)	H89 （n=7)
	% of ionomycin respondse	78.6133	70.8333	68.8525	72.8022	61.7021	66.1417	57.754	48.3516	74.6835	76.2295
	n = 5-7	61.3229	64.7059	68.1416	68.6469	55.3846	53.4296	74.0566	55.7841	61.8605	44.7721
		60.3325	64.6081	52.7778	36.4903	54.5455	78.6834	59.375	70.2128	56.0209	69.685
		59.2251	66.1417	67.5258	48.9583	63.986	53.8194	51.6544	54.6961	53.8462	55.4422
		53.2508	60.828	49.6503	64.3956	56.701	73.8095	72.5728	71.2264	59.9251	66.3194
			56.1934	56.3953				51.8692	63.8298	49.3421	65.8291
								63.3721	60.3486	43.6975	60.6383
	Fig. 4I
	P	WT+CXCL5 (n=7)	2mutations+ CXCL5 (n=8)	3mutations+ CXCL5 (n=8)	5mutations+ CXCL5 (n=9)	WT+ AITC (n=7)	2mutations+ AITC (n=8)	3mutations+ AITC (n=8)	5mutations+ AITC (n=9)
	% of ionomycin respondse	63.2353	42.9379	35.1064	20	68.5484	70.2128	66.1417	68.3544
	n = 7-9	52.9412	50.9434	35.567	25.3012	59.5041	80.8511	72.3164	53.8462
		47.8261	45.6522	44.9612	21.6216	86.0759	57.2052	68.9498	73.4211
		54.955	67.9487	44.5783	18.5185	71.7105	60.4938	53.8194	69.7479
		58.0357	37.5	45.3947	22.2222	86.1702	63.1868	78.1022	68.5246
		58.3333	47.3214	27.6596	32.0988	63.522	59.4203	60	62.7778
		70.1613	65.1786	31.7647	30.9353	52.381	64.0449	75.4098	63.986
			58.0952	40.9091	39.8936		78.8732	64.9682	66.1417
					43.75				68.1944
	Fig. 4Q
	Q	WT+ CXCL5 (n=3)	5mutations+ CXCL5 (n=3)
	Interaction level (Co-IP/lysate)	0.92	0.37
	n = 3	0.84	0.52
		1.24	0.48

## Sheet: Fig. 5
	A	Control						+Veh
	Number of Aps	0pA (n=13)	50pA (n=13)	100pA (n=13)	150pA (n=13)	200pA (n=13)	250pA (n=13)	0pA (n=13)	50pA (n=13)	100pA (n=13)	150pA (n=13)	200pA (n=13)	250pA (n=13)
	n=13 cells from 5 cultures	0	2	3	4	4	5	0	3	4	4	4	5
		0	4	8	11	10	10	3	7	9	9	7	6
		0	0	1	1	3	4	0	0	2	4	7	10
		0	0	0	0	0	1	0	0	1	1	1	1
		0	5	10	11	12	13	2	7	10	12	13	13
		0	0	0	1	1	3	0	0	0	1	3	4
		0	3	8	10	11	12	0	9	11	11	12	12
		0	4	6	7	8	10	0	2	3	4	5	6
		0	0	4	6	8	12	0	5	6	9	12	14
		0	0	0	1	2	2	0	1	2	2	2	2
		0	0	0	1	1	1	0	0	0	0	1	1
		0	0	0	0	1	1	0	0	0	0	0	1
		0	3	4	3	4	4	0	1	3	3	4	4
	B	Control						+Chemokine
	Number of Aps	0pA (n=13)	50pA (n=13)	100pA (n=13)	150pA (n=13)	200pA (n=13)	250pA (n=13)	0pA (n=13)	50pA (n=13)	100pA (n=13)	150pA (n=13)	200pA (n=13)	250pA (n=13)
	n=13 cells from 5 cultures	0	0	0	0	0	1	0	0	0	1	1	2
		0	0	1	1	2	7	0	2	9	14	18	19
		0	0	0	1	6	8	0	0	2	16	18	20
		0	1	1	2	2	5	0	4	8	9	14	16
		0	0	1	1	4	7	0	0	1	4	6	8
		0	0	0	1	1	1	0	0	0	1	5	8
		0	0	5	13	19	20	0	2	7	17	19	18
		0	0	1	1	3	7	0	1	7	12	16	15
		0	0	1	3	10	13	0	1	6	15	18	20
		0	7	11	15	15	14	0	9	14	16	18	19
		0	1	4	8	8	8	0	10	13	13	14	15
		0	0	1	2	2	3	0	1	3	3	3	4
		0	0	1	1	2	4	0	0	9	12	14	16
	D	Control (n=17)	Veh (n=17)
	Number of Aps	4	4
	n=17 cells from 5 cultures	11	9
		1	4
		0	1
		11	12
		1	1
		10	11
		7	4
		6	9
		1	2
		1	0
		0	0
		3	3
	F	Control (n=17)	CXCL5 (n=17)
	Number of Aps	0	1
	n=17 cells from 5 cultures	1	14
		11	15
		4	19
		1	16
		2	9
		1	4
		1	1
		13	17
		1	12
		7	15
		3	15
		15	16
		8	13
		2	3
		1	12
		8	15
	H	SB225 (n=17)	SB225+CXCL5 (n=17)
	Number of Aps	3	3
	n=17 cells from 3 cultures	10	4
		0	2
		1	1
		0	6
		1	1
		0	0
		5	11
		7	10
		1	4
		4	13
		3	4
		15	16
		12	15
		4	6
		19	17
		1	3
	J	HC03 (n=18)	HC03+CXCL5 (n=18)
	Number of Aps	1	1
	n=18 cells from 3 cultures	7	12
		12	14
		1	1
		0	4
		0	0
		5	7
		1	1
		0	1
		1	2
		4	4
		0	1
		5	10
		17	17
		1	1
		1	3
		14	14
		14	15
	L	Cxcr2 ko+Control (n=15)	Cxcr2 ko+CXCL5 (n=15)
	Number of Aps	2	1
	n=15 cells from 2 cultures	1	1
		1	3
		4	4
		1	1
		2	1
		1	1
		2	2
		1	0
		15	16
		12	14
		15	16
		5	5
		1	3
		16	15
	N	Trpa1 KO+Control (n=16)	Trpa1 KO+CXCL5 (n=16)
	Number of Aps	16	16
	n=16 cells from 2 cultures	3	7
		2	3
		0	4
		5	6
		1	1
		1	0
		4	2
		6	6
		1	1
		4	3
		5	2
		1	4
		1	3
		6	3
		10	14
	O	Veh (n=10)	Control+CXCL5 (n=10)	Cxcr2 KO+CXCL5 (n=13)	Trpa1 KO+CXCL5 (n=12)	HC03+CXCL5 (n=13)	SB225+CXCL5 (n=12)
	Depolarization(mV)	0	4.5	-0.2	-2.5	-0.1	0.7
	n=10-13 cells	5	5.8	4.9	1.6	-0.9	-2.2
		-2	6.8	-1.5	-0.9	-0.3	4.5
		3	5.6	0.5	-1.5	2	4.6
		5	5.2	2.8	2	2.2	5
		3	3.8	-1.1	-0.7	0.5	0.9
		-5	4.8	-1.4	-0.1	3.6	0.9
		0	11	-1.7	-1.5	4.4	-0.1
		0	6.3	-1.7	-0.1	-0.5	6.8
		0	2.4	0.1	1.4	0.5	3.2
				-0.1	1.3	3.2	0.6
				0.2	2.9	1.9	3.8
				-0.2		2

## Sheet: Fig. 6
	C	Cxcr2 fl/fl （n=4）	SNS-Cre Cxcr2 fl/fl (n=4)
	% CXCR2 postive neurons	85.69	13.65
	n = 4	96.54	14.98
		88.67	22.81
		91.48	18.42
	D	Cxcr2 fl/fl （n=3）	SNS-Cre Cxcr2 fl/fl (n=4)
	Normalized Fluorescence indensity/field (%)	96.78	112.36
	n = 3-4	88.21	105.54
		115.01	76.74
			85.62
	Fig. 6E
	E	Cxcr2 fl/fl （n=7）	SNS-Cre Cxcr2 fl/fl (n=6)	Cxcr2 fl/fl (n=5)	SNS-Cre Cxcr2 fl/fl (n=5)
		DRG		SCDH
	Relative expression (%)	113.04	37.1	131.38	98.08
	n = 5-7	76.06	33.81	96.86	115.4
		71.03	23.93	87.94	82.06
		62.43	45	99.76	82.62
		108.28	39.75	84.06	82.85
		117.15	69.35
		152.02
	F	Cxcr2 fl/fl （n=7）					SNS-Cre Cxcr2 fl/fl (n=7)
	50% Paw withdrawal threshold (g)	BL	1h	3h	6h	24h	BL	1h	3h	6h	24h
	n = 7	0.530274	0.530274	0.449984	0.601301	1.11362	1.11362	0.942328	0.530274	0.669861	0.990962
		1.1624	0.216521	0.136166	0.216521	0.942328	0.801211	0.942328	0.801211	1.1624	0.942328
		0.942328	0.59105	0.164028	0.216521	1.51091	0.787706	0.801211	1.47157	1.34294	1.11362
		0.843203	0.0552357	0.164028	0.10145	0.786587	0.843203	0.530274	0.843203	0.801211	1.1624
		0.942328	0.0662203	0.309057	0.309057	0.843203	1.34294	0.530274	0.632355	0.669861	0.59105
		1.04365	0.247751	0.164028	0.786587	0.669861	0.309057	0.358305	0.786587	0.843203	0.843203
		1.14792	0.530274	0.258203	0.309057	1.47157	1.11362	0.942328	0.801211	0.449984	1.14792
	G	Cxcr2 fl/fl （n=7）					SNS-Cre Cxcr2 fl/fl (n=7)
	% increase of diameter	BL	1h	3h	6h	24h	BL	1h	3h	6h	24h
	n = 7	7.40242	40.9357	69.5906	61.6959	-10.8187	2.69179	19.5719	10.3976	17.1254	11.315
		9.60072	26.361	57.0201	43.8395	0	-13.9524	36.1314	6.93431	12.4088	8.39416
		-2.33288	57.8778	79.7428	50.1608	14.4695	-1.39076	21.9745	14.6497	20.0637	-3.18471
		2.69179	29.9694	78.8991	27.5229	14.0673	-13.9524	37.5912	22.9927	24.8175	18.6131
		1.74966	33.0247	67.9012	58.642	18.8272	9.60072	12.0344	18.0516	18.3381	-5.44413
		-14.5805	122.059	103.309	51.4706	37.1324	-2.64693	21.6129	10.3226	33.2258	8.70968
		7.40242	53.2164	60.8187	26.9006	16.0819	7.71646	14.2857	20.4082	0.874636	-11.3703
	H	Cxcr2 fl/fl+ Veh (n=6)	Cxcr2 fl/fl+ CXCL5 (n=6)	SNS-Cre Cxcr2 fl/fl+ CXCL5 (n=6)
	Relative expression (Il1b mRNA/β-actin)	0.92	1.64	1.17
	n = 6	1.3	1.58	1.26
		1.12	2	1.25
		1.21	2.09	1.55
		0.85	1.83	1.65
		0.6	1.94	1.34
	I	Cxcr2 fl/fl+ Veh (n=6)	Cxcr2 fl/fl+ CXCL5 (n=6)	SNS-Cre Cxcr2 fl/fl+ CXCL5 (n=6)
	Relative expression (Tnfa mRNA/β-actin)	1.12	2.76	2.12
	n = 6	1.32	1.97	1.56
		0.95	2.22	1.51
		0.87	1.69	1.85
		0.78	2.36	1.51
		0.96	2.79	1.28
	J	Cxcr2 fl/fl+ Veh (n=6)	Cxcr2 fl/fl+ CXCL5 (n=6)	SNS-Cre Cxcr2 fl/fl+ CXCL5 (n=6)
	Relative expression (Il6 mRNA/β-actin)	0.68	3.55	1.29
	n = 6	1.12	4.48	1.53
		0.95	2.55	2.43
		1.23	2.88	2.68
		1.14	4.98	2.09
		0.88	3.62	2.08
	K	Cxcr2 fl/fl+ Veh (n=6)	Cxcr2 fl/fl+ CXCL5 (n=6)	SNS-Cre Cxcr2 fl/fl+ CXCL5 (n=6)
	Relative expression (Ifn mRNA/β-actin)	1.25	2.06	2.48
	n = 6	1.13	3.72	2.27
		0.86	2.62	2.94
		0.72	4.94	1.71
		1.21	2.94	2.89
		0.83	2.42	2.39

## Sheet: Fig. 7
	B	Cxcr2 fl/fl		SNS-Cre Cxcr2 fl/fl		Trpa1 KO
	EB leakage (μg/g tissue)	Veh (n=9)	mCXCL5 (n=8)	Veh (n=7)	mCXCL5 (n=6)	Veh (n=8)	mCXCL5 (n=8)
	n = 6-9	19.42	120.86	14.2242	33.969	20.7958	17.416
		17.02	148.88	21.8137	22.9654	11.42	92.3726
		11.41	113.56	14.0469	77.7384	17.5896	60.9912
		11.92	117.95	11.9015	21.1656	16.8156	47.7807
		17.45	68.44	12.9503	46.1331	13.8005	86.588
		13.4	116.64	21.7447	54.484	13.9868	53.9938
		12.53	182.104	8.5684		11.7015	36.5573
		14.8	179.65			12.142	21.6661
		16.69
	C	Control (n=6)	mCXCL5+Veh (n=6)	mCXCL5+BIBN (n=6)	mCXCL5+L733060 (n=6)
	EB leakage (μg/g tissue)	10.3912	114.592	68.8017	14.2751
	n = 6	9.9062	243.112	21.4016	14.8485
		20.8509	123.163	83.6788	33.8571
		25.0947	199.232	101.1	31.9956
		21.842	233.097	23.1026	83.5909
		24.6338	84.3257	37.1674	18.4701
	D	Cxcr2 fl/fl		SNS-Cre Cxcr2 fl/fl
	CGRP Concentration (pg/mg protein)	Veh (n=6)	mCXCL5 (n=6)	Veh (n=5)	mCXCL5 (n=5)
	n = 5-6	376.871	769.131	393.504	629.938
		535.547	777.654	548.015	703.421
		478.833	1414.87	607.346	749.173
		540.913	823.8	509.709	412.319
		567.79	1047.05	469.855	551.906
		373.706	857.803
	E	Cxcr2 fl/fl		SNS-Cre Cxcr2 fl/fl
	Substance P Concentration (pg/mg protein)	Veh (n=6)	mCXCL5 (n=6)	Veh (n=5)	mCXCL5 (n=5)
	n = 5-6	0	60.4833	0	58.6876
		0	108.348	0	17.1388
		0	89.8719	3.30102	24.8278
		5.81224	185.892	0	3.11219
		0	58.0358	3.63988	10.1343
		0	68.6573
	F	Cxcr2 fl/fl (n=4)					SNS-Cre Cxcr2 fl/fl (n=4)
	MPO activity (U/g tissue)	0h (n=4)	3h (n=4)	6h (n=4)	16h (n=4)	24h (n=4)	0h (n=4)	3h (n=4)	6h (n=4)	16h (n=4)	24h (n=4)
	n = 4	0.903613	2.62001	2.71958	0.838944	0.831953	0.361795	1.4459	1.16229	0.85817	0.720094
		0.480645	3.33382	1.34231	0.374029	0.253431	0.49288	0.821333	1.192	0.96129	0.674651
		1.00149	2.43845	3.07613	0.517349	1.26191	1.34406	1.63862	1.52583	0.809231	0.779519
		0.942064	1.90185	2.14656	1.22171	0.97702	1.70236	1.00482	0.550557	0.713102	0.704363
	H	Control (n=5)	mCXCL5+Veh (n=5)	mCXCL5+BIBN (n=5)	mCXCL5+L733060 (n=5)
	Ly6G postive cells/mm2	1	320	68	45
	n = 5	12	188	42	26
		3	155	36	85
		18	228	32	42
		21	296	74	92
	I	Control (n=5)	mCXCL5+Veh (n=5)	mCXCL5+BIBN (n=5)	mCXCL5+L733060 (n=5)
	MPO activity (U/g tissue)	0.53	4.38	1.74	1.51
	n = 5	0.47	2.79	1.39	1.89
		0.67	2.98	0.92	1.09
		1.14	3.18	1.17	1.27
		0.78	3.48	1.88	1.89
	K	Control (n=6)	mCXCL5+Veh (n=6)	mCXCL5+SB225002 (n=6)	mCXCL5+HC030031 (n=6)	High KCl (n=4)
	CGRP Concentration (pg/mL)	2.22935	383.166	85.1357	54.9302	367.449
	n = 4-6	42.1786	397.147	88.8637	52.6001	473.91
		0.322966	396.638	8.62631	72.4265	572.576
		40.0604	211.126	128.093	54.8878	556.562
		0	233.833	13.4558	98.2685
		0	192.783	135.21	39.1708
	J	Control (n=6)	mCXCL5+Veh (n=6)	mCXCL5+SB225002 (n=6)	mCXCL5+HC030031 (n=6)	High KCl (n=4)
	Substance P Concentration (pg/mL)	7.16046	295.711	116.89	225.241	716.341
	n = 4-6	87.937	400.324	79.0173	119.438	495.945
		80.4306	418.552	140.43	160.356	472.808
		23.3331	815.085	227.345	215.524	767.073
		77.9226	449.638	164.143	202.083
		77.2186	393.506	100.317	165.385

## Sheet: Fig. 8
		Fig. 8A
	A	Veh (n = 6)	MSU 8h (n = 6)	MSu 24h (n = 6)
	Relative expression (CXCR2/β-actin)	1.39743	7.78413	4.26538
	n = 6	0.001419	3.10514	3.52261
		0.844869	3.02696	3.01985
		1.72079	5.82004	2.83366
		1.30157	5.19939	1.4108
		0.733924	6.20459	2.72236
	C	Control (n=11)	MSU (n=11)
	Relative Fluorescence indensity/field (%)	59.59	465.12
	n = 11	119.42	253.01
		134	360.61
		126.39	472.24
		92.83	305.2
		66.52	414.27
		56.11	365.03
		85.57	248.73
		95.93	536.13
		89.43	327.79
		174.21	386.36
	Fig. 8D
	Fig. 8E
	G	Control (n=7)	MSU (n=7)
	% of responding neurons	34.8276	51.724
	n = 7	26.4	37.294
		15	32.727
		30.03	46.739
		23.333	42.75
		18.75	37.037
		22.778	54.264

## Sheet: Fig. 9
	A	Cxcr2 fl/fl (n=7)				SNS-Cre Cxcr2 fl/fl (n=6)
	50% Paw withdrawal threshold (g)	0h (n=7)	2h (n=7)	8h (n=7)	24h (n=7)	0h (n=6)	2h (n=6)	8h (n=6)	24h (n=6)
	n = 6-7	0.843203	0.530274	0.258203	0.164028	1.1624	0.575027	0.843203	0.216521
		0.942328	0.194257	0.100929	0.0368432	1.1624	0.59105	0.521138	0.669861
		1.1148	0.258203	0.136166	0.216521	1.47157	0.632355	0.216521	0.444671
		1.34294	0.194257	0.194257	0.0368432	0.530274	0.530274	0.258203	0.309057
		1.47157	0.258203	0.216521	0.136166	1.47157	0.59105	0.575027	0.801211
		0.801211	0.164028	0.0368432	0.216521	0.669861	0.942328	0.699974	0.787706
		0.942328	0.0862577	0.0862577	0.164028
	B	Cxcr2 fl/fl (n=7)				SNS-Cre Cxcr2 fl/fl (n=6)
	% increase of diameter	0h (n=7)	2h (n=7)	8h (n=7)	24h (n=7)	0h (n=6)	2h (n=6)	8h (n=6)	24h (n=6)
	n = 6-7	5.44456	68.5065	139.61	163.961	-0.771892	64.9351	77.5974	77.2727
		1.27771	76.2987	131.818	135.39	9.83568	35.7143	47.4026	91.8831
		0.603833	105.844	141.883	179.221	-6.67794	49.6753	81.1688	70.7792
		-17.4318	69.4805	130.844	159.74	6.6568	54.2208	89.9351	64.9351
		-5.13746	93.5065	124.675	116.234	-2.54605	55.1948	35.0649	19.8052
		4.2004	68.8312	137.987	130.195	-1.12179	36.039	66.8831	-1.59091
		6.95503	122.403	118.506	133.442
	C	Cxcr2 fl/fl		SNS-Cre Cxcr2 fl/fl
	MPO activity (U/g tissue)	Veh (n=8)	MSU (n=8)	MSU (n=6)
	n = 6-8	0.952553	1.0912	0.915955
		0.863782	1.03122	0.759882
		0.366316	1.34393	0.972561
		0.970264	1.17701	1.10919
		0.949569	1.28254	0.815097
		0.52799	1.7106	0.796779
		0.763016	1.81651
		0.418921	2.04205
	E	Cxcr2 fl/fl		SNS-Cre Cxcr2 fl/fl
	%CD11b+ Ly6G+cells	Veh (n=7)	MSU (n=7)	MSU (n=7)
	n = 7	17.8	51.1	7.05
		5.95	37.6	26.4
		2.08	36	28.5
		2.17	45.1	25.3
		16	42.5	30.9
		16	42.3	36.6
		13.3	37.5	42.8
	G	Cxcr2 fl/fl		SNS-Cre Cxcr2 fl/fl
	% Ly6G MFI	Veh (n=7)	MSU (n=7)	MSU (n=7)
	n = 7	155.404	491.629	76.9544
		34.8627	340.552	274.996
		24.3873	310.14	279.326
		27.028	445.333	222.454
		153.806	342.562	135.006
		146.97	381.195	374.007
		157.542	377.649	345.752
	H	Cxcr2 fl/fl		SNS-Cre Cxcr2 fl/fl
	CGRP Concentration (pg/mg protein)	Veh (n=8)	MSU (n=8)	MSU (n=6)
	n = 6-8	496.659	1227.4	838.085
		505.368	1226.14	826.338
		270.117	1271.22	646.755
		530.796	1109.59	514.863
		886.51	1650.55	748.253
		772.362	690.492	713.815
		660.733	1086.19
		628.531	1741
	I	Cxcr2 fl/fl		SNS-Cre Cxcr2 fl/fl
	Substance P Concentration (pg/mg protein)	Veh (n=8)	MSU (n=8)	MSU (n=6)
	n = 6-8	0	70.9871	20.5146
		2.78188	58.0607	29.8208
		0	50.0659	9.63589
		4.98163	45.4264	17.4798
		0	42.271	33.3811
		0	57.9223	10.6879
		0	62.1906
		0	99.2119
	K	Control (n=5)	MSU+Veh (n=5)	MSU+BIBN (n=5)	MSU+L733 (n=5)
	Ly6G postive cells/mm2	12	467	131	36
	n = 5	19	642	125	48
		7	731	57	136
		6	344	212	83
		12	352	69	67
	L	Control (n=5)	MSU+Veh (n=5)	MSU+BIBN (n=5)	MSU+L733 (n=5)
	MPO activity (U/g tissue)	0.38	3.01	2.03	0.92
	n = 5	0.49	1.95	1.49	1.28
		0.73	2.13	1.75	1.19
		0.99	2.07	1.16	1.39
		0.84	2.36	1.1	1.67
	M	Il1b			Tnfa			Il6			Cxcl1			Cxcl2			Ccl2			Ccl3			Ifn
	Relative expression (mRNA/β-actin)	Cxcr2 fl/fl+ Veh (n=5)	Cxcr2 fl/fl+ MSU (n=5)	SNS-Cre Cxcr2 fl/fl+ MSU (n=6)	Cxcr2 fl/fl+ Veh (n=5)	Cxcr2 fl/fl+ MSU (n=5)	SNS-Cre Cxcr2 fl/fl+ MSU (n=6)	Cxcr2 fl/fl+ Veh (n=5)	Cxcr2 fl/fl+ MSU (n=5)	SNS-Cre Cxcr2 fl/fl+ MSU (n=6)	Cxcr2 fl/fl+ Veh (n=5)	Cxcr2 fl/fl+ MSU (n=5)	SNS-Cre Cxcr2 fl/fl+ MSU (n=6)	Cxcr2 fl/fl+ Veh (n=5)	Cxcr2 fl/fl+ MSU (n=5)	SNS-Cre Cxcr2 fl/fl+ MSU (n=6)	Cxcr2 fl/fl+ Veh (n=5)	Cxcr2 fl/fl+ MSU (n=5)	SNS-Cre Cxcr2 fl/fl+ MSU (n=6)	Cxcr2 fl/fl+ Veh (n=5)	Cxcr2 fl/fl+ MSU (n=5)	SNS-Cre Cxcr2 fl/fl+ MSU (n=6)	Cxcr2 fl/fl+ Veh (n=5)	Cxcr2 fl/fl+ MSU (n=5)	SNS-Cre Cxcr2 fl/fl+ MSU (n=6)
	n = 5-6	1.68856	2.29469	2.03642	1.4774	6.94826	1.6316	0.497152	5.74486	4.24059	1.35	2.75108	1.61985	1.24	4.19026	2.41162	1.12	2.63	1.98	1.31	1.89	1.21	1.35472	5.19814	3.53407
		0.215505	4.01473	2.18084	0.905253	5.21124	2.91394	0.63073	8.75493	2.78028	1.27	2.78949	1.94531	1.82	5.70342	4.94493	1.31	3.21	1.87	1.39	1.64	1.03	1.10038	2.4817	1.89824
		0.759151	4.70443	1.42817	1.15914	4.96708	3.5141	0.447025	8.06691	4.21604	0.92	3.97237	2.04972	1.15	4.57419	3.9644	1.54	3.52	1.52	1.06	2.11	1.36	0.875389	4.97488	2.58709
		1.88225	3.35479	2.19313	0.401385	1.94925	2.66778	3.04919	7.20111	2.48295	0.62	2.92817	2.23971	0.4	6.63178	2.31691	0.36	2.89	2.13	0.54	1.92	1.58	1.41225	2.38061	1.1903
		0.454534	4.53558	2.02326	1.05682	4.30984	2.01402	0.375902	6.06168	3.1043	0.84	2.49666	1.96905	0.39	3.89724	2.60532	0.67	3.47	1.36	0.7	1.73	0.89	0.257265	3.89421	2.52216
				1.81418			1.71487			3.07813			1.87905			3.0656			2.61			1.44			3.50965
	N	Cxcr2 fl/fl+Veh (n=7)				Cxcr2 fl/fl+MSU				SNS-Cre Cxcr2 fl/fl+MSU
	Ratio	Stance	Stride length	Paw area	Swing	Stance (n=6)	Stride length (n=5)	Paw area (n=5)	Swing (n=5)	Stance (n=5)	Stride length (n=5)	Paw area (n=5)	Swing (n=5)
	n = 5-7	1.01504	1	1.15634	0.984615	0.62963	0.684211	0.686328	1.11268	1.31783	1.19444	1.24456	1
		0.969697	1	1.11939	1.02899	0.993865	0.97	0.804966	1.01282	1.05512	1.02778	1.17543	0.986301
		1.06931	1.03226	1.01693	1	0.435714	0.578947	0.548604	0.857143	1.225	1.14286	0.967435	1.06494
		0.96	0.884615	1.04678	0.811594	0.844037	0.74359	0.772555	1.13333	0.879747	0.863636	0.834984	0.860465
		1.12821	1.03846	1.35204	0.924242	0.677852	0.875	0.884154	1.1	0.858156	0.918919	0.842499	1.06061
		0.776786	0.84375	0.927889	0.910448	0.728972
		0.952	1	1.01699	1.1194

[truncated: 12 more sheets: Fig. 10, Fig.S1, Fig. S3, Fig. S4, Fig. S5, Fig. S6, Fig. S7, Fig.S8, Fig.S9, Fig. S10, Table S2, Table S3]
